# Supplementary material for: What Is the Impact of Intraoperative Microscope-Integrated OCT in Ophthalmic Surgery? Relevant Applications and Outcomes. A Systematic Review
Source: J Clin Med. 2020 Jun 2;9(6):1682. doi: 10.3390/jcm9061682 (PMC7356858; doi:10.3390/jcm9061682)
Supplement: Supplementary file 1 [file jcm-09-01682-s001.zip]

Archive with 4 entries (4 files):
- Table S1.docx
- __MACOSX/._Table S1.docx
- Table S2.docx
- __MACOSX/._Table S2.docx
